# Supplementary material for: Use of Non-Destructive Ultrasonic Techniques as Characterization Tools for Different Varieties of Wine
Source: Sensors (Basel). 2024 Jul 2;24(13):4294. doi: 10.3390/s24134294 (PMC11244362; doi:10.3390/s24134294)
Supplement: Supplementary file 1 [file sensors-24-04294-s001.zip]

Archive with 1 entries (1 files):
- sensors-3032706-supplementary.pdf
